# Supplementary material for: Assessment of Choroidal Vasculature and Innate Immune Cells in the Eyes of Albino and Pigmented Mice
Source: Cells. 2022 Oct 21;11(20):3329. doi: 10.3390/cells11203329 (PMC9600292; doi:10.3390/cells11203329)
Supplement: Supplementary file 1 [file cells-11-03329-s001.zip]

Archive with 1 entries (1 files):
- cells-1915213-supplementary.mp4
